# Supplementary material for: Novel rhesus macaque immunoglobulin germline genes identified by three sequencing approaches
Source: Front Immunol. 2024 Dec 24;15:1506348. doi: 10.3389/fimmu.2024.1506348 (PMC11703713; doi:10.3389/fimmu.2024.1506348)
Supplement: Supplementary file 2 [file Table1.xls]

## Sheet: Table S1
Table S1. Comprehensive Methodology for the Identification of 197 Novel Rhesus IGHV Alleles
Allele	FD83 (Indian)			FF69 (Indian)			GB40 (Chinese)			GL26 (Chinese)			Validation Methods	IgM Transcripts	VRC_Study Alleles	IMGT Alleles	Validation Sources#	Nearest Allele in KIMDB	Nucleotide Identity (%)
	gDNA TOPO	gDNA MiSeq	IgDiscover	gDNA TOPO	gDNA MiSeq	IgDiscover	gDNA TOPO	gDNA MiSeq	IgDiscover	gDNA TOPO	gDNA MiSeq	IgDiscover
IGHV2-NL_2*01_W8438	Yes	Yes	Yes										3				3	IGHV2-NL_2*01_S2193	96.633
IGHV4-NL_5*01_W8111	Yes	Yes	Yes										3				3	IGHV4-93*01_S5203	97.667
IGHV4-NL_33*01_W8423	Yes	Yes	Yes										3				3	IGHV4-NL_33*01_S4467	99.663
IGHV2-7*02_W4118	Yes	Yes	Yes				Yes		Yes				5	Yes		Yes	6	IGHV2-7*02_S4285	98.671
IGHV4-NL_5*01_W5746	Yes	Yes	Yes										3				3	IGHV4-NL_5*01_S7147	99.66
IGHV4-NL_36*01_W4481	Yes	Yes	Yes										3				3	IGHV4-NL_36*01_S7873	99.66
IGHV4-NL_22*01_W8736	Yes	Yes	Yes										3				3	IGHV4-NL_22*01_S6977	99.663
IGHV4-NL_4*01_W4728	Yes	Yes	Yes										3				3	IGHV4-NL_4*01_S8866	99.663
IGHV4-72*01_W6572	Yes	Yes	Yes										3				3	IGHV4-72*01	99.327
IGHV3-NL_17*01_W9930	Yes	Yes	Yes										3		Yes		4	IGHV3-NL_17*01_S4250	99.667
IGHV2-7*02_W5552	Yes	Yes		Yes	Yes					Yes	Yes		6	Yes		Yes	8	IGHV2-7*02_S4285	96.97
IGHV4-NL_17*01_W7067	Yes	Yes											2		Yes		3	IGHV4-NL_17*01_S5431	99.663
IGHV4-117*01_W6735	Yes	Yes											2				2	IGHV4-117*01_S3779	98.653
IGHV3-120*01_W9360	Yes	Yes											2		Yes		3	IGHV3-120*01_S4231	99.659
IGHV3-88*01_W5183	Yes	Yes									Yes		3				3	IGHV3-88*01_S6871	93.667
IGHV3-87*01_W7708	Yes	Yes					Yes	Yes					4	Yes			5	IGHV3-87*01	98.98
IGHV3-NL_6*02_W4004	Yes	Yes									Yes		3	Yes			4	IGHV3-NL_6*02_S7808	97.279
IGHV4-NL_24*01_W4646	Yes	Yes											2				2	IGHV4-NL_24*01_S7468	98.653
IGHV3-NL_18*01_W9761	Yes	Yes											2			Yes	3	IGHV3-NL_18*01_S1419	98.667
IGHV4-117*01_W9714		Yes	Yes										2				2	IGHV4-117*01_S6852	99.66
IGHV4-NL_29*01_W8846		Yes	Yes										2				2	IGHV4-NL_29*01_S9965	99.66
IGHV3-73*01_W7650		Yes	Yes										2				2	IGHV3-73*01_S6942	99.32
IGHV4-NL_17*01_W8493		Yes	Yes										2				2	IGHV4-NL_17*01_S2333	99.333
IGHV3-141*02_W7216		Yes											1				1	IGHV3-141*02_S1149	97.619
IGHV3-88*01_W8514		Yes						Yes					2			Yes	3	IGHV3-88*01_S9155	95
IGHV3-37*01_W4709		Yes											1				1	IGHV3-37*01_S4420	99.333
IGHV3-120*01_W4122		Yes											1				1	IGHV3-120*01_S4231	99.317
IGHV3-88*01_W6445		Yes											1				1	IGHV3-88*01_S9155	92
IGHV3-119*01_W6079		Yes											1			Yes	2	IGHV3-119*01	97.917
IGHV2-118*01_W4969		Yes											1				1	IGHV2-118*01_S4632	99.663
IGHV3-NL_12*02_W7160		Yes											1				1	IGHV3-NL_12*02_S6994	98
IGHV3-152*01_W4188		Yes											1				1	IGHV3-152*01_S5891	99
IGHV1-NL_2*01_W5488		Yes		Yes	Yes								3			Yes	4	IGHV1-NL_2*01_S5797	98.98
IGHV3-NL_2*01_W8949		Yes			Yes								2				2	IGHV3-NL_2*01_S6117	98.958
IGHV5-157*02_W6598		Yes											1				1	IGHV5-157*02_S7648	94.158
IGHV5-157*02_W6866		Yes											1				1	IGHV5-157*02_S7648	94.158
IGHV3-141*02_W7166		Yes											1				1	IGHV3-141*02_S1149	96.939
IGHV3-119*01_W5854	Yes												1				1	IGHV3-119*01_S9769	99.653
IGHV1-138*01_W5081	Yes	Yes*											2				2	IGHV1-138*01_S3445	99.66
IGHV2-69*01_W8357	Yes	Yes*											2				2	IGHV2-69*01_S6153	99.663
IGHV7-135*01_W9218	Yes	Yes*											2				2	IGHV7-135*01_S9086	99.66
IGHV4-NL_9*01_W6139	Yes												1				1	IGHV4-NL_9*01_S3502	98.639
IGHV5-157*01_W6319	Yes												1				1	IGHV5-157*01_S5960	99.66
IGHV4-NL_17*01_W8523	Yes												1				1	IGHV4-NL_17*01_S5431	98.99
IGHV2-NL_2*01_W5141	Yes												1				1	IGHV2-NL_2*01_S2193	96.296
IGHV4-93*01_S7314		Yes*	Yes										2				2	IGHV4-93*01_S0998	97.682
IGHV4-93*01_S7441		Yes*	Yes										2				2	IGHV4-93*01_S0998	97.674
IGHV4-67*02_W4447				Yes	Yes	Yes	Yes	Yes	Yes				6	Yes		Yes	7	IGHV4-67*02_S6848	98.671
IGHV6-1*02_W7244				Yes	Yes								2				2	IGHV6-1*02	99.67
IGHV4-NL_23*01_W8437				Yes	Yes								2				2	IGHV4-NL_23*01_S1296	99.663
IGHV3-NL_18*01_W6524				Yes	Yes								2			Yes	3	IGHV3-NL_18*01_S1419	98.667
IGHV4-149*02_W7337				Yes	Yes								2				2	IGHV4-149*02_S8521	99.663
IGHV4-NL_1*01_W7135				Yes	Yes								2				2	IGHV4-NL_1*01_S8720	99.66
IGHV4-NL_16*01_W9674				Yes	Yes								2				2	IGHV4-NL_16*01_S2324	99.663
IGHV2-69*01_W4905					Yes								1				1	IGHV2-69*01_S5121	99.663
IGHV2-69*01_W6187					Yes								1				1	IGHV2-69*01	99.663
IGHV1-84*01_W9049					Yes								1				1	IGHV1-84*01	99.66
IGHV5-157*02_W7728					Yes						Yes		2				2	IGHV5-157*02_S7648	94.158
IGHV1-84*01_W7638					Yes								1				1	IGHV1-84*01	99.66
IGHV3-120*01_W5875					Yes			Yes			Yes		3	Yes	Yes	Yes	6	IGHV3-120*01_S4231	99.66
IGHV6-1*02_W9102					Yes								1				1	IGHV6-1*02	99.67
IGHV5-157*02_W7183					Yes								1				1	IGHV5-157*02_S7648	94.158
IGHV5-157*02_W5513					Yes								1				1	IGHV5-157*02_S7648	93.814
IGHV1-84*01_W6425					Yes								1		Yes		2	IGHV1-84*01	99
IGHV3-120*01_W7722					Yes								1		Yes	Yes	3	IGHV3-120*01_S4231	99.32
IGHV6-1*02_W7409					Yes								1				1	IGHV6-1*02	99.67
IGHV1-105*01_W6840					Yes			Yes		Yes	Yes		4	Yes		Yes	6	IGHV1-105*01	90.785
IGHV6-1*02_W9303					Yes								1				1	IGHV6-1*02	99.67
IGHV5-157*02_W7020					Yes								1				1	IGHV5-157*02_S7648	93.814
IGHV2-69*01_W8007					Yes								1				1	IGHV2-69*01	99.663
IGHV6-1*02_W9340					Yes								1				1	IGHV6-1*02	99.67
IGHV6-1*02_W5805					Yes								1				1	IGHV6-1*02	99.67
IGHV5-157*02_W8908					Yes								1				1	IGHV5-157*02_S7648	94.502
IGHV5-157*02_W4696					Yes								1				1	IGHV5-157*02_S7648	94.158
IGHV3-187*02_W9159				Yes									1				1	IGHV3-187*02	99.667
IGHV3-53*02_W7312				Yes	Yes*								2				2	IGHV3-53*02	99.66
IGHV6-1*02_W9390				Yes	Yes*								2				2	IGHV6-1*02	99.67
IGHV4-144*02_W5510				Yes	Yes*								2				2	IGHV4-144*02	99.663
IGHV3-127*01_W5825				Yes	Yes*								2				2	IGHV3-127*01	99.66
IGHV2-69*01_W6493				Yes	Yes*								2				2	IGHV2-69*01_S6153	99.663
IGHV7-135*01_W7959				Yes									1				1	IGHV7-135*01	95.238
IGHV4-NL_16*01_W9313				Yes	Yes*								2				2	IGHV4-NL_16*01_S2324	99.327
IGHV3-127*01_W4183				Yes	Yes*								2				2	IGHV3-127*01	99.32
IGHV3-50*02_W4826				Yes	Yes*								2				2	IGHV3-50*02_S9583	99
IGHV3-122*01_W8954				Yes	Yes*								2				2	IGHV3-122*01_S5299	99.66
IGHV4-93*01_W9372				Yes									1				1	IGHV4-93*01	99.663
IGHV3-9*01_W5551				Yes	Yes*								2				2	IGHV3-9*01	98.667
IGHV3-103*01_W7704				Yes									1				1	IGHV3-103*01	98.98
IGHV3-100*01_W4201				Yes	Yes*								2				2	IGHV3-100*01_S4205	99.654
IGHV4-NL_1*01_W7087				Yes	Yes*								2				2	IGHV4-NL_1*01_S7297	99.66
IGHV7-86*01_W5933				Yes	Yes*								2				2	IGHV7-86*01	99.66
IGHV2-173*01_W4512				Yes	Yes*								2				2	IGHV2-173*01_S9930	99.663
IGHV2-7*02_W8725				Yes									1				1	IGHV2-7*02_S4285	95.96
IGHV1-124*01_W4690				Yes									1				1	IGHV1-124*01_S1765	99.66
IGHV4-93*01_W7906				Yes	Yes*								2				2	IGHV4-93*01	99.663
IGHV3-152*01_W4001				Yes									1				1	IGHV3-152*01_S7388	92.667
IGHV4-NL_17*01_S2716						Yes							1				1	IGHV4-NL_17*01_S4099	94.04
IGHV4-144*02_S1318						Yes							1				1	IGHV4-144*02	99.331
IGHV4-149*02_S1068						Yes							1				1	IGHV4-149*02_S8521	97.306
IGHV4-72*01_S4949					Yes*	Yes							2				2	IGHV4-72*01	99.664
IGHV3-103*01_S5528						Yes							1				1	IGHV3-103*01	96.622
IGHV3-53*01_W7818							Yes	Yes	Yes				3	Yes			3	IGHV3-53*01	99.66
IGHV2-118*01_W6130							Yes	Yes	Yes				3	Yes			3	IGHV2-118*01_S3831	99.663
IGHV3-NL_4*01_W4288							Yes	Yes	Yes				3	Yes			3	IGHV3-NL_4*01_S6405	99.66
IGHV3-177*01_W8964							Yes	Yes	Yes				3	Yes			3	IGHV3-177*01_S8409	99
IGHV4-NL_12*01_W7762							Yes	Yes	Yes				3	Yes			3	IGHV4-NL_12*01_S2985	98.99
IGHV3-94*01_W9427							Yes	Yes	Yes				3	Yes			3	IGHV3-94*01	98.98
IGHV3-NL_15*01_W5440							Yes	Yes	Yes				3	Yes			3	IGHV3-NL_15*01_S2828	99.32
IGHV3-88*01_W9756							Yes	Yes	Yes				3	Yes			3	IGHV3-88*01	99
IGHV2-NL_1*01_W8539							Yes	Yes	Yes				3	Yes			3	IGHV2-NL_1*01_S5211	99.327
IGHV3-NL_18*01_W6124							Yes	Yes					2	Yes			3	IGHV3-NL_18*01_S1419	95.667
IGHV3-52*01_W9342							Yes	Yes					2	Yes			3	IGHV3-52*01_S8160	99.667
IGHV3-88*02_W6621							Yes	Yes					2	Yes			3	IGHV3-88*02_S9033	99.333
IGHV4-NL_3*01_W5403								Yes	Yes				2	Yes			2	IGHV4-NL_3*01_S7576	99.663
IGHV3-NL_18*01_W7505								Yes	Yes				2	Yes			2	IGHV3-NL_18*01_S5825	99.667
IGHV3-NL_2*01_W7280								Yes	Yes				2	Yes			2	IGHV3-NL_2*01_S6117	99.306
IGHV3-50*01_W8092								Yes	Yes				2	Yes			2	IGHV3-50*01_S1879	99.66
IGHV4-174*02_W5860								Yes	Yes				2	Yes		Yes	3	IGHV4-174*02_S5400	99.66
IGHV3-122*01_W8692								Yes	Yes				2	Yes			2	IGHV3-122*01_S6138	99.66
IGHV3-128*02_W6899								Yes	Yes				2	Yes			2	IGHV3-128*02_S6299	99.667
IGHV3-NL_18*01_W8695								Yes	Yes				2	Yes	Yes		3	IGHV3-NL_18*01_S6383	99
IGHV3-100*01_W5112								Yes					1				1	IGHV3-100*01_S4375	99.656
IGHV3-141*02_W4945								Yes					1				1	IGHV3-141*02_S6589	96.259
IGHV1-124*01_W4304								Yes					1				1	IGHV1-124*01	99.32
IGHV3-152*01_W9859								Yes					1	Yes			2	IGHV3-152*01_S7388	99
IGHV1-105*01_W9891								Yes					1	Yes			2	IGHV1-105*01	90.444
IGHV3-87*01_W6902								Yes					1	Yes			2	IGHV3-87*01_S6311	99.653
IGHV3-119*01_W9597								Yes					1	Yes		Yes	3	IGHV3-119*01	98.264
IGHV4-NL_27*01_W7735								Yes					1	Yes			2	IGHV4-NL_27*01_S7628	99.663
IGHV3-NL_17*01_W7772							Yes	Yes*					2	Yes			3	IGHV3-NL_17*01_S4250	99.333
IGHV4-93*01_W5587							Yes	Yes*					2	Yes			3	IGHV4-93*01_S5203	99.663
IGHV4-NL_4*01_W4404							Yes	Yes*					2	Yes			3	IGHV4-NL_4*01_S8866	99.663
IGHV4-NL_24*01_W9958							Yes	Yes*					2	Yes			3	IGHV4-NL_24*01_S5697	99.663
IGHV3-88*01_W8278							Yes	Yes*					2				2	IGHV3-88*01_S9155	92
IGHV4-NL_27*01_W8337							Yes						1				1	IGHV4-NL_27*01_S7628	97.98
IGHV3-94*01_W8113							Yes						1				1	IGHV3-94*01	98.639
IGHV4-NL_36*01_W8396							Yes	Yes*					2	Yes			3	IGHV4-NL_36*01_S3780	98.98
IGHV3-50*01_W7756							Yes	Yes*					2	Yes			3	IGHV3-50*01_S6687	98.299
IGHV3-122*01_W9410							Yes	Yes*					2	Yes			3	IGHV3-122*01_S8388	97.619
IGHV4-NL_1*01_W4674							Yes	Yes*					2	Yes			3	IGHV4-NL_1*01_S4750	99.66
IGHV6-1*02_W8869							Yes	Yes*					2	Yes			3	IGHV6-1*02	99.67
IGHV2-173*01_W4903							Yes						1	Yes			2	IGHV2-173*01_S2781	98.99
IGHV3-141*02_W5955							Yes						1	Yes			2	IGHV3-141*02_S6589	93.878
IGHV3-NL_16*01_S4017									Yes				1	Yes			1	IGHV3-NL_16*01_S8234	98.986
IGHV2-69*01_S8804								Yes*	Yes				2	Yes			2	IGHV2-69*01_S6153	99.668
IGHV3-128*02_W4219								Yes*	Yes				2	Yes			2	IGHV3-128*02_S2995	99.669
IGHV3-NL_16*01_S2724									Yes				1	Yes			1	IGHV3-NL_16*01_S5133	98.649
IGHV4-144*01_W7544										Yes	Yes	Yes	3	Yes			3	IGHV4-144*01_S5374	99.663
IGHV4-NL_22*01_W8306										Yes	Yes	Yes	3	Yes			3	IGHV4-NL_22*01_S5234	99.327
IGHV4-NL_24*01_W9892										Yes	Yes	Yes	3	Yes			3	IGHV4-NL_24*01_S1628	99.663
IGHV2-69*01_W5656										Yes	Yes	Yes	3	Yes			3	IGHV2-69*01_S2332	99.663
IGHV4-NL_21*01_W7117										Yes	Yes	Yes	3	Yes			3	IGHV4-NL_21*01_S6468	98.99
IGHV4-NL_38*01_W4874										Yes	Yes	Yes	3	Yes			3	IGHV4-NL_38*01_S9472	97.98
IGHV4-72*01_W8376										Yes	Yes	Yes	3	Yes			3	IGHV4-72*01_S2051	99.663
IGHV4-150*01_W9587										Yes	Yes		2	Yes			3	IGHV4-150*01_S5542	99.66
IGHV4-NL_21*01_W9548										Yes	Yes		2	Yes			3	IGHV4-NL_21*01_S6468	99.663
IGHV3-141*01_W7881										Yes	Yes		2				2	IGHV3-141*01_S5053	96.939
IGHV4-NL_17*01_W9139										Yes	Yes		2	Yes			3	IGHV4-NL_17*01_S0904	97.643
IGHV3-141*02_W6733										Yes	Yes		2	Yes			3	IGHV3-141*02_S6589	98.639
IGHV3-88*01_W4677										Yes	Yes		2				2	IGHV3-88*01_S9155	96
IGHV4-NL_21*01_W5600										Yes	Yes		2	Yes			3	IGHV4-NL_21*01_S6650	98.99
IGHV7-86*01_W5624										Yes	Yes		2	Yes			3	IGHV7-86*01_S8420	98.98
IGHV4-NL_33*01_W8991											Yes	Yes	2	Yes			2	IGHV4-NL_33*01_S4467	99.663
IGHV3-76*02_W4595											Yes	Yes	2	Yes			2	IGHV3-76*02_S2075	99.656
IGHV4-NL_27*01_W5447											Yes	Yes	2	Yes			2	IGHV4-NL_27*01_S5720	99.663
IGHV3-122*01_W8500											Yes		1	Yes			2	IGHV3-122*01_S6138	99.656
IGHV3-87*01_W9211											Yes		1	Yes			2	IGHV3-87*01_S6311	99.32
IGHV1-NL_2*01_W5591											Yes		1				1	IGHV1-NL_2*01_S5797	99.32
IGHV7-135*02_W8412											Yes		1	Yes			2	IGHV7-135*02_S1424	99.66
IGHV3-NL_18*01_W7403											Yes		1	Yes			2	IGHV3-NL_18*01_S6383	99
IGHV3-NL_18*01_W8475											Yes		1	Yes			2	IGHV3-NL_18*01_S1419	96
IGHV3-NL_18*01_W8300											Yes		1	Yes			2	IGHV3-NL_18*01_S1419	98.667
IGHV7-86*01_W4700											Yes		1	Yes			2	IGHV7-86*01_S6208	99.66
IGHV3-37*01_W7804											Yes		1				1	IGHV3-37*01_S6325	98.667
IGHV3-83*02_W9241											Yes		1	Yes			2	IGHV3-83*02_S9518	99.327
IGHV3-141*02_W4039											Yes		1				1	IGHV3-141*02_S6589	98.299
IGHV1-NL_2*01_W9331											Yes		1	Yes			2	IGHV1-NL_2*01_S3568	99.66
IGHV1-105*01_W7539											Yes		1				1	IGHV1-105*01	90.102
IGHV4-144*01_W8262										Yes	Yes*		2	Yes			3	IGHV4-144*01	98.316
IGHV6-1*02_W7269										Yes			1	Yes			2	IGHV6-1*02	98.02
IGHV4-72*01_W6327										Yes			1	Yes			2	IGHV4-72*01_S2051	99.327
IGHV4-NL_22*01_W7458										Yes			1	Yes			2	IGHV4-NL_22*01_S9255	98.99
IGHV4-150*01_W5253										Yes			1	Yes			2	IGHV4-150*01_S9374	98.98
IGHV3-5*01_W8174										Yes			1				1	IGHV3-5*01	98.299
IGHV6-1*02_W8748										Yes	Yes*		2	Yes			3	IGHV6-1*02	99.67
IGHV3-NL_6*02_W4717										Yes	Yes*		2	Yes			3	IGHV3-NL_6*02_S7808	96.939
IGHV4-144*01_W8218										Yes			1	Yes			2	IGHV4-144*01_S5374	99.327
IGHV3-NL_13*01_W5194										Yes	Yes*		2	Yes	Yes		4	IGHV3-NL_13*01_S3277	99
IGHV4-144*01_W8720										Yes			1	Yes			2	IGHV4-144*01_S3676	98.653
IGHV4-79*02_W7193										Yes	Yes*		2	Yes			3	IGHV4-79*02_S9501	99.66
IGHV7-86*01_W9392										Yes			1				1	IGHV7-86*01_S3619	99.32
IGHV2-NL_2*01_W6436										Yes	Yes*		2				2	IGHV2-NL_2*01_S2193	99.663
IGHV3-NL_15*01_W7628										Yes			1	Yes			2	IGHV3-NL_15*01_S0604	99.66
IGHV6-1*02_W8394										Yes	Yes*		2	Yes			3	IGHV6-1*02	99.67
IGHV4-NL_17*01_W5314										Yes	Yes*		2				2	IGHV4-NL_17*01_S2080	99.663
IGHV6-1*02_W4176										Yes			1	Yes			2	IGHV6-1*02	99.34
IGHV6-1*02_W7592										Yes	Yes*		2	Yes			3	IGHV6-1*02	99.67
Novel alelles by >1 method	22	26	16	24	13	2	25	25	21	26	24	10	N = 116 (59%)
Novel alelles by 1 method	5	11	0	7	17	4	4	8	2	10	13	0	N = 81 (41%)
Novel alelles by >1 source	22	27	16	24	15	2	27	30	21	34	33	10					N = 143 (73%)
Novel alelles by 1 source	5	10	0	7	15	4	2	3	2	2	4	0					N = 54 (27%)
Validated alleles	79	117	92	77	93	27	79	107	105	88	109	83
Total alleles	84	127	92	84	108	31	81	110	107	90	113	83
% Validated alleles	0.940476	0.92126	1	0.916667	0.861111	0.870968	0.975309	0.972727	0.981308	0.977778	0.964602	1
*MiSeq sequencing depth did not reach the threshold for high confidence.
# "IgM Transcripts" do not count as a separate source for IgDiscover-predicted alleles.
Novel alelles seen by 1 method or 1 source are indicated in color.
